# Supplementary material for: Photoinhibitive Properties of α-MoO3 on Its Composites with TiO2, ZnO, BiOI, AgBr, and Cu2O
Source: Materials (Basel). 2023 May 9;16(10):3621. doi: 10.3390/ma16103621 (PMC10223306; doi:10.3390/ma16103621)
Supplement: Supplementary file 1 [file materials-16-03621-s001.zip]

Archive with 1 entries (1 files):
- materials-2193478-supplementary.pdf
